# Supplementary material for: Plant–Soil Interactions Shape Arbuscular Mycorrhizal Fungal Diversity and Functionality in Eastern Tibetan Meadows
Source: J Fungi (Basel). 2025 Apr 25;11(5):337. doi: 10.3390/jof11050337 (PMC12112861; doi:10.3390/jof11050337)
Supplement: Supplementary file 1 [file jof-11-00337-s001.zip]

Archive with 1 entries (1 files):
- jof-3531792-supplementary.pdf
